# Supplementary material for: Investigation of multiple-dynein transport of melanosomes by non-invasive force measurement using fluctuation unit χ
Source: Sci Rep. 2019 Mar 25;9:5099. doi: 10.1038/s41598-019-41458-w (PMC6433852; doi:10.1038/s41598-019-41458-w)
Supplement: Supplementary file 2 — Supplementary Dataset [file 41598_2019_41458_MOESM2_ESM.xlsx]

## Sheet: sample1
800fps	1pix=130nm
Frame	X Pixel
1	156.86
2	156.834
3	156.827
4	156.845
5	156.977
6	157.003
7	156.97
8	156.955
9	157.085
10	157.035
11	157.113
12	157.088
13	157.153
14	157.127
15	157.161
16	157.285
17	157.28
18	157.28
19	157.303
20	157.339
21	157.428
22	157.437
23	157.392
24	157.532
25	157.547
26	157.473
27	157.606
28	157.631
29	157.72
30	157.781
31	157.716
32	157.8
33	157.761
34	157.838
35	157.899
36	157.857
37	157.903
38	158.012
39	157.904
40	158.067
41	158.119
42	158.106
43	158.171
44	158.208
45	158.235
46	158.353
47	158.329
48	158.285
49	158.321
50	158.34
51	158.401
52	158.4
53	158.49
54	158.463
55	158.609
56	158.638
57	158.626
58	158.713
59	158.762
60	158.704
61	158.864
62	158.798
63	158.886
64	158.974
65	158.882
66	158.849
67	158.974
68	158.986
69	159.028
70	159.045
71	159.107
72	159.111
73	159.161
74	159.107
75	159.163
76	159.169
77	159.316
78	159.258
79	159.319
80	159.335
81	159.35
82	159.453
83	159.389
84	159.404
85	159.44
86	159.574
87	159.646
88	159.656
89	159.706
90	159.678
91	159.732
92	159.746
93	159.758
94	159.81
95	159.794
96	159.923
97	159.94
98	160.022
99	160.055
100	160.066
101	160.064
102	160.122
103	160.179
104	160.145
105	160.206
106	160.284
107	160.283
108	160.239
109	160.287
110	160.287
111	160.317
112	160.423
113	160.32
114	160.444
115	160.458
116	160.437
117	160.561
118	160.535
119	160.6
120	160.613
121	160.533
122	160.541
123	160.762
124	160.716
125	160.709
126	160.81
127	160.833
128	160.804
129	160.918
130	160.907
131	160.946
132	161.008
133	160.948
134	160.969
135	161.102
136	160.977
137	161.132
138	161.105
139	161.185
140	161.19
141	161.198
142	161.305
143	161.304
144	161.369
145	161.415
146	161.407
147	161.459
148	161.429
149	161.404
150	161.588
151	161.559
152	161.62
153	161.68
154	161.716
155	161.679
156	161.772
157	161.828
158	161.815
159	161.905
160	161.911
161	161.949
162	161.888
163	161.986
164	161.935
165	162.014
166	162.042
167	162.053
168	162.053
169	162.197
170	162.23
171	162.227
172	162.234
173	162.234
174	162.385

## Sheet: sample2
800fps	1pix=130nm
Frame	X Pixel
1	73.2009
2	73.1477
3	73.2882
4	73.2694
5	73.3167
6	73.2318
7	73.2826
8	73.2283
9	73.2656
10	73.3568
11	73.3561
12	73.2817
13	73.3772
14	73.3382
15	73.433
16	73.4
17	73.3571
18	73.3093
19	73.3366
20	73.4
21	73.3519
22	73.4118
23	73.4093
24	73.3991
25	73.443
26	73.5
27	73.4009
28	73.4977
29	73.4466
30	73.4694
31	73.5322
32	73.4426
33	73.4582
34	73.4885
35	73.4918
36	73.5238
37	73.518
38	73.5289
39	73.5697
40	73.5466
41	73.517
42	73.5197
43	73.5607
44	73.5353
45	73.5882
46	73.5929
47	73.6408
48	73.5992
49	73.6148
50	73.6926
51	73.6197
52	73.7081
53	73.6555
54	73.7413
55	73.6883
56	73.6538
57	73.8148
58	73.6318
59	73.6992
60	73.7883
61	73.7458
62	73.7958
63	73.625
64	73.8302
65	73.9104
66	73.8341
67	73.8112
68	73.7174
69	73.8614
70	73.7489
71	73.8111
72	73.8818
73	73.8186
74	73.8414
75	73.8228
76	73.8391
77	73.8227
78	73.8077
79	73.9532
80	73.7944
81	73.9103
82	73.8472
83	73.9713
84	73.9031
85	73.9065
86	73.95
87	73.924
88	73.9091
89	73.9463
90	74
91	74
92	74.0588
93	73.9491
94	74.0266
95	73.9912
96	73.9958
97	74.005
98	74.0732
99	74.1803
100	73.9881
101	73.9787
102	74.0491
103	74.0128
104	73.9646
105	74.0455
106	73.9549
107	74.0278
108	73.9048
109	74.0411
110	74.0887
111	74.115
112	74.0297
113	74.1696
114	74.0433
115	74.1775
116	74.1101
117	74.0952
118	74.1472
119	74.1461
120	74.1574
121	74.1402
122	74.2165
123	74.2982
124	74.2611
125	74.2785
126	74.2101
127	74.2641
128	74.25
129	74.2863
130	74.1853
131	74.2468
132	74.1594
133	74.233
134	74.3014
135	74.2826
136	74.2648
137	74.2533
138	74.3169
139	74.3621
140	74.3182
141	74.346
142	74.3433
143	74.4042
144	74.3476
145	74.358
146	74.3982
147	74.3726
148	74.4167
149	74.402
150	74.3921
151	74.3672
152	74.4606
153	74.4061
154	74.481
155	74.494
156	74.4079
157	74.5021
158	74.5
159	74.4829
160	74.561
161	74.5107
162	74.5794
163	74.4489
164	74.5726
165	74.6103
166	74.4917
167	74.5345
168	74.5534
169	74.5833
170	74.574
171	74.5556
172	74.5132
173	74.565
174	74.5525
175	74.6452
176	74.6309
177	74.6641
178	74.6723
179	74.6596
180	74.6446
181	74.5617
182	74.6157
183	74.6898
184	74.624
185	74.6118
186	74.73
187	74.7137
188	74.7237
189	74.7439
190	74.7009
191	74.6461
192	74.8009
193	74.7662
194	74.75
195	74.8482
196	74.7467
197	74.7991
198	74.7773
199	74.902
200	74.7706

## Sheet: sample3
800fps	1pix=130nm
Frame	X Pixel
1	76.3259
2	76.3831
3	76.3882
4	76.3974
5	76.3953
6	76.379
7	76.4267
8	76.3826
9	76.3551
10	76.4224
11	76.3898
12	76.4711
13	76.4
14	76.4364
15	76.4363
16	76.4901
17	76.4793
18	76.4056
19	76.355
20	76.4124
21	76.4244
22	76.4574
23	76.4749
24	76.4978
25	76.5714
26	76.4679
27	76.4421
28	76.5277
29	76.4953
30	76.4866
31	76.5299
32	76.4813
33	76.4538
34	76.4829
35	76.5447
36	76.4886
37	76.6017
38	76.5605
39	76.6009
40	76.6164
41	76.5984
42	76.6008
43	76.5798
44	76.5665
45	76.5652
46	76.6113
47	76.6364
48	76.5798
49	76.616
50	76.6096
51	76.6513
52	76.624
53	76.5791
54	76.6352
55	76.6842
56	76.6667
57	76.6962
58	76.6429
59	76.6375
60	76.5874
61	76.6245
62	76.7117
63	76.7
64	76.7727
65	76.7381
66	76.7448
67	76.655
68	76.7915
69	76.7719
70	76.7078
71	76.7623
72	76.7734
73	76.7
74	76.724
75	76.7028
76	76.7948
77	76.7314
78	76.7818
79	76.6986
80	76.7309
81	76.7583
82	76.7397
83	76.8279
84	76.7655
85	76.8625
86	76.8333
87	76.8211
88	76.8391
89	76.8035
90	76.8534
91	76.7422
92	76.7798
93	76.7982
94	76.8416
95	76.7709
96	76.8702
97	76.903
98	76.8136
99	76.7873
100	76.8217
101	76.8884
102	76.8921
103	76.872
104	76.8919
105	76.9958
106	76.8922
107	76.9227
108	76.9667
109	76.8312
110	76.9185
111	76.9457
112	76.9091
113	76.9211
114	76.8916
115	76.9679
116	77.0303
117	76.9747
118	77.0581
119	77.152
120	77.1038
121	77.0705
122	76.9751
123	77.1286
124	77.0558
125	77.0959
126	77.1387
127	77.1176
128	77.1024
129	77.1082
130	77.08
131	77.105
132	77.1358
133	77.157
134	77.1711
135	76.988
136	77.1674
137	77.1585
138	77.2051
139	77.207
140	77.1515
141	77.1659
142	77.1841
143	77.2211
144	77.2906
145	77.2279
146	77.2585
147	77.1617
148	77.1784
149	77.2624
150	77.3266
151	77.2888
152	77.2083
153	77.2087
154	77.1858
155	77.2712
156	77.2434
157	77.2231
158	77.2773
159	77.2895
160	77.2802
161	77.2982
162	77.3303
163	77.287
164	77.3194
165	77.3302
166	77.3578
167	77.2751
168	77.3632
169	77.2995
170	77.2911
171	77.2694
172	77.3362
173	77.3214
174	77.3408
175	77.4043
176	77.2775
177	77.3529
178	77.344
179	77.3707
180	77.3578
181	77.3633
182	77.4506
183	77.3855
184	77.384
185	77.3
186	77.4053
187	77.3729
188	77.3907
189	77.4153

## Sheet: sample4
800fps	1pix=130nm
Frame	X Pixel
1	40.984
2	41.0178
3	41.0231
4	41.0435
5	41.0919
6	41.0768
7	41.1035
8	41.0549
9	41.1109
10	41.0599
11	41.0537
12	41.1153
13	41.1091
14	41.092
15	41.1711
16	41.1043
17	41.129
18	41.0726
19	41.089
20	41.1222
21	41.0717
22	41.1061
23	41.1896
24	41.1899
25	41.1149
26	41.1221
27	41.1691
28	41.1439
29	41.1956
30	41.1556
31	41.2093
32	41.1729
33	41.1463
34	41.1977
35	41.1506
36	41.1095
37	41.1567
38	41.2257
39	41.2051
40	41.2399
41	41.1945
42	41.2558
43	41.3037
44	41.315
45	41.2316
46	41.2796
47	41.277
48	41.2799
49	41.2904
50	41.2547
51	41.215
52	41.3063
53	41.2714
54	41.2486
55	41.2571
56	41.306
57	41.277
58	41.3223
59	41.3333
60	41.2917
61	41.3152
62	41.2718
63	41.2973
64	41.3918
65	41.3977
66	41.3216
67	41.3477
68	41.2655
69	41.3382
70	41.3661
71	41.303
72	41.3443
73	41.3156
74	41.317
75	41.3469
76	41.3053
77	41.3678
78	41.3959
79	41.4129
80	41.3671
81	41.4236
82	41.3866
83	41.3993
84	41.4168
85	41.4461
86	41.3859
87	41.3989
88	41.422
89	41.4273
90	41.4121
91	41.4518
92	41.4372
93	41.5
94	41.5424
95	41.4763
96	41.4195
97	41.4594
98	41.5241
99	41.527
100	41.5348
101	41.515
102	41.5303
103	41.5458
104	41.5659
105	41.5488
106	41.5549
107	41.6223
108	41.5789
109	41.5099
110	41.6887
111	41.6521
112	41.6185
113	41.6112
114	41.6393
115	41.5824
116	41.6128
117	41.6511
118	41.6481
119	41.6082
120	41.6435
121	41.6452
122	41.6927
123	41.6081
124	41.688
125	41.6375
126	41.6973
127	41.7097
128	41.6732
129	41.6489
130	41.6686
131	41.6832
132	41.7057
133	41.6654
134	41.6617
135	41.6584
136	41.7121
137	41.738
138	41.792
139	41.6868
140	41.776
141	41.746
142	41.7418
143	41.7261
144	41.7556
145	41.7575
146	41.7698
147	41.7837
148	41.7684
149	41.7301
150	41.779
151	41.7599
152	41.782
153	41.7574
154	41.7337
155	41.773
156	41.7602
157	41.7772
158	41.8618
159	41.7649
160	41.7544
161	41.8052
162	41.7728
163	41.7737
164	41.7957
165	41.8241
166	41.7744
167	41.8081
168	41.8221
169	41.9167
170	41.8529
171	41.8642
172	41.8538
173	41.7928

## Sheet: sample5
800fps	1pix=130nm
Frame	X Pixel
1	177.577
2	177.618
3	177.6
4	177.597
5	177.624
6	177.633
7	177.631
8	177.656
9	177.662
10	177.647
11	177.749
12	177.746
13	177.734
14	177.734
15	177.73
16	177.776
17	177.724
18	177.851
19	177.874
20	177.875
21	177.89
22	177.812
23	177.866
24	177.791
25	177.924
26	177.896
27	177.888
28	177.897
29	177.882
30	178.007
31	177.952
32	178.014
33	178.031
34	177.981
35	177.976
36	177.952
37	178.013
38	178.099
39	178.097
40	178.137
41	178.058
42	178.121
43	178.123
44	178.151
45	178.18
46	178.138
47	178.189
48	178.189
49	178.253
50	178.206
51	178.167
52	178.252
53	178.285
54	178.308
55	178.336
56	178.309
57	178.358
58	178.328
59	178.347
60	178.369
61	178.315
62	178.354
63	178.402
64	178.413
65	178.462
66	178.426
67	178.443
68	178.449
69	178.494
70	178.524
71	178.507
72	178.544
73	178.526
74	178.486
75	178.561
76	178.557
77	178.579
78	178.618
79	178.594
80	178.637
81	178.658
82	178.655
83	178.667
84	178.688
85	178.722
86	178.72
87	178.705
88	178.724
89	178.786
90	178.854
91	178.805
92	178.779
93	178.815
94	178.848
95	178.883
96	178.9
97	178.888
98	178.882
99	179.052
100	179.007
101	179.052
102	179.04
103	179.03
104	179.098
105	179.131
106	179.138
107	179.138
108	179.122
109	179.13
110	179.16
111	179.133
112	179.222
113	179.179
114	179.216
115	179.22
116	179.235
117	179.256
118	179.27
119	179.271
120	179.311
121	179.28
122	179.28
123	179.329
124	179.41
125	179.334
126	179.324
127	179.401
128	179.415
129	179.381
130	179.394
131	179.386
132	179.442
133	179.469
134	179.48
135	179.5
136	179.495
137	179.472
138	179.501
139	179.515
140	179.513
141	179.479
142	179.509
143	179.551
144	179.596
145	179.639
146	179.636
147	179.64
148	179.606
149	179.629
150	179.617
151	179.698
152	179.688
153	179.742
154	179.699
155	179.743
156	179.773
157	179.754
158	179.762
159	179.747
160	179.667
161	179.735
162	179.763
163	179.735
164	179.766
165	179.767
166	179.855
167	179.803
168	179.806
169	179.867
170	179.847
171	179.882
172	179.896
173	179.905
174	179.945
175	179.966
176	180.015
177	179.99
178	180.077
179	180.092
180	180.124
181	180.185
182	180.156
183	180.138
184	180.12
185	180.186
186	180.174
187	180.252
188	180.269
189	180.216
190	180.247
191	180.268
192	180.29
193	180.273
194	180.27
195	180.32
196	180.301
197	180.344
198	180.325
199	180.316
200	180.347
201	180.341
202	180.354
203	180.411
204	180.399
205	180.346
206	180.411
207	180.43
208	180.487
209	180.467
210	180.486
211	180.474
212	180.486
213	180.524
214	180.521
215	180.532
216	180.595
217	180.568
218	180.628
219	180.575
220	180.677
221	180.583
222	180.639
223	180.643
224	180.794
225	180.727

## Sheet: sample6
800fps	1pix=130nm
Frame	X Pixel
1	52.1514
2	52.168
3	52.1212
4	52.2807
5	52.2251
6	52.2209
7	52.1937
8	52.2533
9	52.2941
10	52.2696
11	52.2929
12	52.3219
13	52.3216
14	52.3467
15	52.2844
16	52.3589
17	52.3865
18	52.4003
19	52.3887
20	52.4424
21	52.4137
22	52.42
23	52.3984
24	52.4581
25	52.4013
26	52.4408
27	52.4775
28	52.5468
29	52.552
30	52.5587
31	52.5169
32	52.5353
33	52.5797
34	52.5611
35	52.5752
36	52.578
37	52.6033
38	52.6504
39	52.6336
40	52.6632
41	52.648
42	52.6564
43	52.7027
44	52.681
45	52.6779
46	52.722
47	52.7071
48	52.719
49	52.7198
50	52.7867
51	52.7687
52	52.8284
53	52.786
54	52.8176
55	52.8895
56	52.8627
57	52.8301
58	52.8183
59	52.8892
60	52.9184
61	52.9767
62	52.9108
63	52.9639
64	52.909
65	52.9675
66	52.9506
67	52.9987
68	52.9833
69	53
70	52.9883
71	52.9973
72	53.0147
73	53.0426
74	53.0858
75	53.0837
76	53.1374
77	53.0926
78	53.0486
79	53.1336
80	53.0947
81	53.0791
82	53.11
83	53.1177
84	53.1343
85	53.1312
86	53.2049
87	53.2497
88	53.2375
89	53.264
90	53.2865
91	53.2865
92	53.2613
93	53.2282
94	53.3014
95	53.3413
96	53.3272
97	53.4013
98	53.3492
99	53.3827
100	53.4008
101	53.4311
102	53.4391
103	53.4152
104	53.431
105	53.4544
106	53.4244
107	53.4843
108	53.5374
109	53.5071
110	53.5714
111	53.4814
112	53.5494
113	53.5282
114	53.5085
115	53.583
116	53.573
117	53.5548
118	53.5968
119	53.5627
120	53.5774
121	53.6509
122	53.6198
123	53.673
124	53.6887
125	53.7032
126	53.6912
127	53.6748
128	53.643
129	53.7185
130	53.7244
131	53.7054
132	53.8028
133	53.8008
134	53.8105
135	53.7795
136	53.7401
137	53.801
138	53.8967
139	53.8468
140	53.809
141	53.8409
142	53.907
143	53.9268
144	53.8617
145	53.8579
146	53.9107
147	53.9476
148	53.9186
149	54.0232
150	53.9893
151	53.9716
152	54.0355
153	54.0595
154	54.0429
155	54.0227
156	54.0234
157	54.055
158	54.0238
159	54.0279
160	54.1561
161	54.1008
162	54.1675
163	54.166
164	54.2018
165	54.1581
166	54.1987
167	54.1864
168	54.2289
169	54.1703
170	54.2168
171	54.2985
172	54.2987
173	54.2822
174	54.284
175	54.3602
176	54.3307
177	54.3002
178	54.3329
179	54.3129
180	54.3815
181	54.3509
182	54.376
183	54.4161

## Sheet: sample7
800fps	1pix=130nm
Frame	X Pixel
1	140.221
2	140.184
3	140.165
4	140.266
5	140.211
6	140.29
7	140.235
8	140.208
9	140.2
10	140.263
11	140.33
12	140.254
13	140.3
14	140.279
15	140.343
16	140.332
17	140.301
18	140.328
19	140.326
20	140.371
21	140.28
22	140.337
23	140.353
24	140.362
25	140.404
26	140.347
27	140.368
28	140.397
29	140.392
30	140.412
31	140.397
32	140.479
33	140.442
34	140.449
35	140.447
36	140.47
37	140.52
38	140.489
39	140.517
40	140.517
41	140.511
42	140.557
43	140.518
44	140.561
45	140.595
46	140.618
47	140.547
48	140.565
49	140.617
50	140.602
51	140.595
52	140.572
53	140.615
54	140.669
55	140.662
56	140.636
57	140.69
58	140.702
59	140.707
60	140.72
61	140.731
62	140.692
63	140.702
64	140.696
65	140.733
66	140.771
67	140.698
68	140.708
69	140.764
70	140.768
71	140.776
72	140.805
73	140.829
74	140.844
75	140.803
76	140.877
77	140.823
78	140.846
79	140.839
80	140.794
81	140.881
82	140.857
83	140.882
84	140.882
85	140.939
86	140.88
87	140.867
88	140.956
89	141.012
90	141.037
91	140.94
92	140.986
93	140.997
94	141.041
95	141.033
96	141.044
97	141.099
98	141.061
99	141.025
100	141.014
101	141.057
102	141.084
103	141.072
104	141.092
105	141.105
106	141.155
107	141.137
108	141.144
109	141.191
110	141.151
111	141.143
112	141.204
113	141.212
114	141.177
115	141.179
116	141.203
117	141.238
118	141.215
119	141.226
120	141.233
121	141.242
122	141.186
123	141.233
124	141.287
125	141.285
126	141.196
127	141.214
128	141.221
129	141.262
130	141.277
131	141.286
132	141.274
133	141.222
134	141.268
135	141.314
136	141.385
137	141.348
138	141.387
139	141.345
140	141.344
141	141.426
142	141.382
143	141.347
144	141.367
145	141.392
146	141.377
147	141.408
148	141.411
149	141.44
150	141.544
151	141.43
152	141.515
153	141.522
154	141.533
155	141.502
156	141.539
157	141.498
158	141.581
159	141.586
160	141.624
161	141.586
162	141.582
163	141.605
164	141.593
165	141.619
166	141.65
167	141.677
168	141.673
169	141.667
170	141.719
171	141.711
172	141.728
173	141.73
174	141.778
175	141.718
176	141.691
177	141.754
178	141.792
179	141.824
180	141.823
181	141.796
182	141.807
183	141.826
184	141.869
185	141.86
186	141.876
187	141.831
188	141.896
189	141.863

## Sheet: sample8
800fps	1pix=130nm
Frame	X Pixel
1	168.077
2	168.011
3	168.056
4	168.089
5	168.061
6	168.136
7	168.102
8	168.104
9	168.092
10	168.163
11	168.152
12	168.18
13	168.162
14	168.177
15	168.203
16	168.171
17	168.198
18	168.223
19	168.222
20	168.218
21	168.273
22	168.202
23	168.3
24	168.231
25	168.267
26	168.325
27	168.336
28	168.325
29	168.303
30	168.354
31	168.379
32	168.427
33	168.414
34	168.379
35	168.351
36	168.366
37	168.387
38	168.445
39	168.457
40	168.443
41	168.458
42	168.477
43	168.492
44	168.487
45	168.504
46	168.49
47	168.556
48	168.548
49	168.581
50	168.562
51	168.621
52	168.612
53	168.599
54	168.644
55	168.573
56	168.617
57	168.614
58	168.646
59	168.691
60	168.639
61	168.698
62	168.711
63	168.72
64	168.698
65	168.661
66	168.699
67	168.73
68	168.702
69	168.802
70	168.777
71	168.776
72	168.808
73	168.804
74	168.81
75	168.857
76	168.872
77	168.805
78	168.803
79	168.852
80	168.87
81	168.92
82	168.868
83	168.963
84	168.92
85	168.932
86	168.953
87	168.951
88	168.968
89	168.955
90	168.99
91	169.017
92	168.981
93	169.004
94	168.999
95	169.005
96	168.979
97	169.071
98	169.07
99	169.054
100	169.087
101	169.059
102	169.146
103	169.105
104	169.141
105	169.154
106	169.119
107	169.199
108	169.193
109	169.236
110	169.197
111	169.209
112	169.234
113	169.239
114	169.226
115	169.243
116	169.258
117	169.251
118	169.237
119	169.298
120	169.272
121	169.288
122	169.315
123	169.337
124	169.352
125	169.307
126	169.327
127	169.359
128	169.36
129	169.421
130	169.35
131	169.413
132	169.388
133	169.438
134	169.413
135	169.44
136	169.476
137	169.482
138	169.462
139	169.499
140	169.506
141	169.517
142	169.5
143	169.564
144	169.591
145	169.578
146	169.566
147	169.564
148	169.652
149	169.571
150	169.598
151	169.628
152	169.609
153	169.642
154	169.63
155	169.671
156	169.638
157	169.704
158	169.735
159	169.688
160	169.706
161	169.635
162	169.721
163	169.74
164	169.709
165	169.755
166	169.719
167	169.721
168	169.78
169	169.774
170	169.734
171	169.773
172	169.816
173	169.799
174	169.77
175	169.871
176	169.88
177	169.842
178	169.831
179	169.898
180	169.867
181	169.858
182	169.884
183	169.886
184	169.914

## Sheet: sample9
800fps	1pix=130nm
Frame	X Pixel
1	77.2806
2	77.3
3	77.273
4	77.2136
5	77.3045
6	77.3304
7	77.3407
8	77.3288
9	77.362
10	77.3742
11	77.4137
12	77.3677
13	77.4295
14	77.4253
15	77.4019
16	77.4542
17	77.4677
18	77.4766
19	77.4261
20	77.5096
21	77.5192
22	77.495
23	77.4984
24	77.5686
25	77.5719
26	77.5762
27	77.5833
28	77.6409
29	77.6381
30	77.6562
31	77.6282
32	77.6688
33	77.6831
34	77.7173
35	77.8095
36	77.7718
37	77.7026
38	77.7948
39	77.7739
40	77.8098
41	77.8861
42	77.8491
43	77.8157
44	77.7509
45	77.8302
46	77.8411
47	77.8734
48	77.9094
49	77.9564
50	77.9016
51	77.971
52	77.9228
53	77.9688
54	77.9873
55	78.0165
56	78.0202
57	78.0032
58	78.075
59	78.1303
60	78.0592
61	78.0498
62	78.0102
63	78.0732
64	78.0839
65	78.1433
66	78.0857
67	78.1199
68	78.1364
69	78.1406
70	78.1753
71	78.2013
72	78.2032
73	78.207
74	78.2508
75	78.3639
76	78.2953
77	78.3478
78	78.3738
79	78.3834
80	78.4074
81	78.3281
82	78.2866
83	78.3689
84	78.4031
85	78.4688
86	78.4858
87	78.5085
88	78.5066
89	78.4864
90	78.5375
91	78.6364
92	78.5719
93	78.5962
94	78.6801
95	78.6192
96	78.646
97	78.6399
98	78.5974
99	78.6783
100	78.6395
101	78.6983
102	78.6851
103	78.7258
104	78.7818
105	78.7993
106	78.7224
107	78.8632
108	78.8043
109	78.8084
110	78.851
111	78.8941
112	78.8912
113	78.8859
114	78.8721
115	78.8658
116	79.0415
117	78.9558
118	78.997
119	78.9054
120	79.0423
121	78.9811
122	79.0267
123	79.0065
124	79.0662
125	79.034
126	79.059
127	78.9608
128	79.0912
129	79.0707
130	79.0828
131	79.0799
132	79.0667
133	79.0791
134	79.0987
135	79.194
136	79.1232
137	79.2452
138	79.1818
139	79.2038
140	79.3442
141	79.2765
142	79.2572
143	79.3257
144	79.2933
145	79.3235
146	79.4254
147	79.3677
148	79.4006
149	79.4232
150	79.4174
151	79.4365
152	79.4853
153	79.4712
154	79.4716
155	79.5312
156	79.476
157	79.567
158	79.5162
159	79.5103
160	79.5714
161	79.5793
162	79.6285
163	79.6422
164	79.6279
165	79.6646
166	79.7266
167	79.7619
168	79.7082
169	79.7782
170	79.6678
171	79.8185
172	79.8618
173	79.8567
174	79.7949
175	79.8146
176	79.8783
177	79.8889
178	79.8766
179	79.9371
180	79.9288
181	80
182	79.9218
183	79.9327
184	79.9839
185	79.9832
186	80.0712
187	80.0391
188	80.0548
189	80.0724
190	80.083
191	80.1392
192	80.1258
193	80.159
194	80.1223
195	80.2145
196	80.137
197	80.1385
198	80.1939
199	80.2705
200	80.219
201	80.2763
202	80.2215
203	80.2635
204	80.2843
205	80.2906
206	80.2138
207	80.3345
208	80.3045
209	80.2653
210	80.363
211	80.4014
212	80.3934
213	80.2815
214	80.4095
215	80.3694
216	80.3787
217	80.4865
218	80.4466
219	80.5449
220	80.4919
221	80.4817
222	80.5355
223	80.486
224	80.5492
225	80.5411
226	80.5207
227	80.5625
228	80.5111
229	80.549
230	80.6246
231	80.6042
232	80.634
233	80.6203
234	80.5786
235	80.6034
236	80.6602
237	80.6373
238	80.6571
239	80.6351
240	80.6364
241	80.6949
242	80.6656
243	80.6842
244	80.7424
245	80.771
246	80.7458
247	80.7104
248	80.7928
249	80.869
250	80.9167
251	80.9208
252	80.918
253	80.9803
254	80.898
255	80.9899
256	80.9718
257	80.9316
258	81.0543
259	81.0068
260	80.9896
261	81.0462
262	81.0463
263	81.1279
264	81.0516
265	81.0131
266	81.068
267	81.1146
268	81.0782
269	81.1396
270	81.2032
271	81.1464
272	81.2128
273	81.1821
274	81.2237
275	81.2929
276	81.2957
277	81.224
278	81.2589
279	81.3311
280	81.4041
281	81.4108
282	81.369
283	81.3275
284	81.4038
285	81.4281
286	81.449
287	81.4459
288	81.4479
289	81.4516
290	81.4434
291	81.4404
292	81.4935
293	81.4881
294	81.5608
295	81.5563
296	81.5469
297	81.5258
298	81.5592
299	81.5757
300	81.5725
301	81.5623
302	81.58
303	81.6771
304	81.6445
305	81.598
306	81.6906
307	81.6455
308	81.6787
309	81.6858
310	81.6469
311	81.7842
312	81.6234
313	81.7124
314	81.7533
315	81.7536
316	81.7809
317	81.7632
318	81.722
319	81.7458
320	81.831
321	81.7474
322	81.769
323	81.8287
324	81.8485
325	81.9191
326	81.8405
327	81.8306
328	81.9146
329	81.9359
330	82.0283
331	81.9483
332	82.0099
333	82.0573
334	82.0744
335	82.0356
336	82.08
337	82.0883
338	82.0697
339	82.098
340	82.1733
341	82.1118
342	82.101
343	82.2154
344	82.1969
345	82.1232
346	82.1725
347	82.2772
348	82.2715
349	82.3298
350	82.3527
351	82.3355
352	82.3646
353	82.3416
354	82.3723
355	82.3801
356	82.391
357	82.4033
358	82.4812
359	82.4861
360	82.5791
361	82.4716
362	82.4983
363	82.5137
364	82.5246
365	82.5461
366	82.5538
367	82.5764
368	82.5552
369	82.6065
370	82.6271
371	82.617
372	82.6093
373	82.6197
374	82.6961
375	82.6586
376	82.6855
377	82.6443
378	82.6976
379	82.7282
380	82.6871
381	82.7575
382	82.6946
383	82.7333
384	82.6852
385	82.7862
386	82.7727
387	82.8687
388	82.813
389	82.8237
390	82.8974
391	82.8857
392	82.9172
393	82.8774
394	82.8537
395	82.9408
396	82.9484
397	83.0067
398	82.9284
399	82.934
400	83.0842

## Sheet: sample10
800fps	1pix=130nm
Frame	X Pixel
1	202.109
2	202.149
3	202.18
4	202.165
5	202.25
6	202.307
7	202.269
8	202.315
9	202.308
10	202.39
11	202.394
12	202.386
13	202.584
14	202.538
15	202.509
16	202.509
17	202.652
18	202.552
19	202.638
20	202.614
21	202.608
22	202.725
23	202.681
24	202.702
25	202.845
26	202.839
27	202.844
28	202.852
29	202.818
30	202.894
31	202.894
32	202.928
33	202.935
34	203
35	202.957
36	203.019
37	203.02
38	203.062
39	203.075
40	203.147
41	203.221
42	203.275
43	203.203
44	203.313
45	203.329
46	203.37
47	203.32
48	203.407
49	203.429
50	203.512
51	203.502
52	203.625
53	203.666
54	203.637
55	203.634
56	203.718
57	203.736
58	203.732
59	203.73
60	203.718
61	203.774
62	203.836
63	203.849
64	203.897
65	203.964
66	203.966
67	204.024
68	203.961
69	204.057
70	204.064
71	204.161
72	204.111
73	204.178
74	204.141
75	204.228
76	204.225
77	204.306
78	204.369
79	204.387
80	204.346
81	204.392
82	204.406
83	204.493
84	204.463
85	204.561
86	204.581
87	204.519
88	204.568
89	204.583
90	204.634
91	204.662
92	204.677
93	204.708
94	204.711
95	204.891
96	204.886
97	204.863
98	204.861
99	204.92
100	204.892
101	204.905
102	204.922
103	204.94
104	204.97
105	204.937
106	204.975
107	205.005
108	205.041
109	205.1
110	205.022
111	205.049
112	205.059
113	205.131
114	205.148
115	205.167
116	205.214
117	205.245
118	205.298
119	205.331
120	205.447
121	205.421
122	205.496
123	205.528
124	205.55
125	205.586
126	205.632
127	205.589
128	205.642
129	205.687
130	205.738
131	205.724
132	205.745
133	205.744
134	205.826
135	205.823
136	205.898
137	205.858
138	205.88
139	205.875
140	205.972
141	205.964
142	205.963
143	206.017
144	206.008
145	206.072
146	206.068
147	206.088
148	206.121
149	206.168
150	206.183
151	206.128
152	206.223
153	206.265
154	206.265
155	206.286
156	206.306
157	206.324
158	206.31
159	206.418
160	206.439
161	206.513
162	206.473
163	206.473
164	206.545
165	206.497
166	206.511
167	206.588
168	206.658
169	206.599
170	206.654
171	206.715
172	206.654
173	206.697
174	206.742
175	206.826
176	206.826
177	206.838
178	206.883
179	206.915
180	206.973
181	206.964
182	207.073
183	206.976
184	207.054
185	207.052
186	207.108
187	207.099
188	207.269
189	207.184
190	207.25
191	207.314
192	207.31
193	207.384
194	207.408
195	207.372
196	207.437
197	207.487
198	207.564
199	207.535
200	207.55
201	207.605
202	207.614
203	207.638
204	207.634
205	207.682
206	207.734
207	207.716
208	207.773
209	207.815
210	207.778
211	207.815
212	207.876
213	207.901
214	207.975
215	207.932
216	207.943
217	208.026
218	208.005
219	208.092
220	208.115
221	208.178
222	208.229
223	208.257

[truncated: 1 more sheets: sample11]
