# Supplementary material for: Investigation of multiple-dynein transport of melanosomes by non-invasive force measurement using fluctuation unit χ
Source: Sci Rep. 2019 Mar 25;9:5099. doi: 10.1038/s41598-019-41458-w (PMC6433852; doi:10.1038/s41598-019-41458-w)
Supplement: Supplementary file 3 — Supplementary Dataset [file 41598_2019_41458_MOESM3_ESM.xlsx]

## Sheet: sample1
800fps	1pix=130nm
Frame	X Pixel
1	83.4049
2	83.4415
3	83.5706
4	83.5738
5	83.6264
6	83.5611
7	83.6288
8	83.5879
9	83.5501
10	83.6639
11	83.6514
12	83.6741
13	83.5737
14	83.777
15	83.6863
16	83.7005
17	83.717
18	83.7136
19	83.6134
20	83.6204
21	83.6524
22	83.7435
23	83.7361
24	83.769
25	83.7448
26	83.7786
27	83.6639
28	83.6554
29	83.7286
30	83.8398
31	83.6852
32	83.642
33	83.8384
34	83.6838
35	83.8199
36	83.8366
37	83.8653
38	83.8233
39	83.7574
40	83.6903
41	83.7212
42	83.8292
43	83.7241
44	83.8871
45	83.6308
46	83.7639
47	83.8249
48	83.7966
49	83.8627
50	83.8505
51	83.9036
52	83.8445
53	83.7831
54	83.9035
55	83.8347
56	83.8258
57	83.8786
58	83.8956
59	83.9167
60	83.8273
61	83.9595
62	83.9879
63	83.7254
64	83.8518
65	83.8434
66	83.864
67	83.9092
68	83.882
69	83.9168
70	84.1007
71	83.913
72	83.9933
73	84.0222
74	83.9301
75	83.8867
76	83.975
77	84.0982
78	83.93
79	84.0479
80	84.0463
81	83.9606
82	84.0921
83	83.9945
84	84.0252
85	83.9913
86	84.082
87	84.0899
88	84.1246
89	84.0325
90	84.0589
91	84.0777
92	84.0031
93	84.0064
94	84.0244
95	84.0598
96	84.0716
97	84.1765
98	84.1148
99	84.0242
100	84.0997
101	84.1879
102	84.0181
103	83.9932
104	84.198
105	84.1126
106	84.1032
107	84.1101
108	84.0428
109	84.1268
110	84.1813
111	84.0781
112	84.1469
113	84.1815
114	84.2126
115	84.0415
116	84.1732
117	84.1073
118	84.2195
119	84.1449
120	84.1477
121	84.2111
122	84.2188
123	84.1854
124	84.1521
125	84.25
126	84.2918
127	84.1604
128	84.1941
129	84.1669
130	84.3818
131	84.3002
132	84.3276
133	84.2786
134	84.2273
135	84.1974
136	84.3623
137	84.3642
138	84.276
139	84.2115
140	84.2901
141	84.3511
142	84.3373
143	84.3401
144	84.3594
145	84.4281
146	84.3372
147	84.3568
148	84.3656
149	84.3732

## Sheet: sample2
800fps	1pix=130nm
Frame	X Pixel
1	62.1547
2	62.0399
3	62.0743
4	62.1067
5	62.1509
6	62.0274
7	62.0351
8	62.186
9	62.1753
10	62.145
11	62.1279
12	62.1231
13	62.1426
14	62.127
15	62.1338
16	62.2309
17	62.2431
18	62.2525
19	62.2088
20	62.1723
21	62.1184
22	62.2401
23	62.079
24	62.2238
25	62.3652
26	62.3369
27	62.2303
28	62.3584
29	62.299
30	62.2549
31	62.3077
32	62.2698
33	62.3909
34	62.4267
35	62.2387
36	62.3444
37	62.2101
38	62.3066
39	62.3114
40	62.3456
41	62.2611
42	62.3731
43	62.1761
44	62.3832
45	62.406
46	62.4736
47	62.5523
48	62.4145
49	62.4551
50	62.4944
51	62.371
52	62.521
53	62.5609
54	62.4093
55	62.5922
56	62.5009
57	62.4657
58	62.6004
59	62.6497
60	62.5216
61	62.574
62	62.5385
63	62.5681
64	62.4462
65	62.6262
66	62.5891
67	62.5925
68	62.6539
69	62.6321
70	62.7227
71	62.6863
72	62.5761
73	62.5421
74	62.655
75	62.6697
76	62.7394
77	62.7004
78	62.6978
79	62.6242
80	62.7482
81	62.6042
82	62.7053
83	62.7491
84	62.7209
85	62.7431
86	62.7186
87	62.7382
88	62.7651
89	62.9129
90	62.8115
91	62.7236
92	62.8638
93	62.7525
94	62.6834
95	62.8508
96	62.852
97	62.8117
98	62.9545
99	62.8204
100	62.7852
101	62.7387
102	62.8052
103	62.778
104	62.9316
105	62.8975
106	62.9317
107	62.8358
108	62.8492
109	62.8844
110	63.0084
111	62.8827
112	62.833
113	62.9009
114	62.9586
115	62.9859
116	62.8684
117	62.9474
118	62.9312
119	62.9115
120	62.9086
121	62.9702
122	62.8482
123	62.9402
124	62.8208
125	62.8769
126	62.9349
127	63.1091
128	62.8574
129	62.877
130	63.0619
131	63.0835
132	62.8333
133	63.0165
134	63.0699
135	62.8949
136	62.8581
137	63.0149
138	63.0851
139	63.0397
140	63.1398
141	63.1823
142	63.3144
143	63.1018
144	63.0341
145	63.0886
146	63.0708
147	63.1707
148	63.1211
149	63.1661
150	63.0947
151	63.1748
152	63.2398
153	63.0844
154	63.0243
155	63.1449
156	63.2326
157	63.1029
158	63.1326
159	63.1355
160	63.1392
161	63.357
162	63.233
163	63.2334
164	63.2077
165	63.2599
166	63.1794
167	63.2476
168	63.2421
169	63.3191
170	63.2786
171	63.2283
172	63.222
173	63.3216
174	63.1462
175	63.4319
176	63.2712
177	63.2663
178	63.2689
179	63.323
180	63.3131
181	63.2224
182	63.4449
183	63.4045
184	63.3287
185	63.3221
186	63.4618
187	63.4271
188	63.4208
189	63.3345
190	63.414
191	63.2609
192	63.4449
193	63.5709
194	63.4066
195	63.5422
196	63.4428
197	63.5733
198	63.4034
199	63.4831
200	63.4535
201	63.4312
202	63.4924
203	63.6475
204	63.5139
205	63.384
206	63.5345
207	63.5857
208	63.5208
209	63.6661
210	63.4818
211	63.7249
212	63.4683
213	63.6439
214	63.5397
215	63.593
216	63.5836
217	63.6832
218	63.7096
219	63.6309
220	63.6604
221	63.6175

## Sheet: sample3
800fps	1pix=130nm
Frame	X Pixel
1	87.0283
2	87.1595
3	87.0915
4	87.1807
5	87.1599
6	87.2718
7	87.3362
8	87.2705
9	87.1801
10	87.2264
11	87.2333
12	87.3185
13	87.3203
14	87.3032
15	87.2034
16	87.1446
17	87.3827
18	87.3044
19	87.3501
20	87.3803
21	87.4158
22	87.3993
23	87.4109
24	87.5411
25	87.4286
26	87.3284
27	87.3638
28	87.4083
29	87.3461
30	87.51
31	87.4651
32	87.4344
33	87.3724
34	87.4671
35	87.4689
36	87.4351
37	87.511
38	87.5685
39	87.5221
40	87.5981
41	87.5127
42	87.5559
43	87.5693
44	87.6044
45	87.5604
46	87.6554
47	87.6434
48	87.5345
49	87.6521
50	87.6325
51	87.6236
52	87.6667
53	87.6246
54	87.7189
55	87.7937
56	87.6975
57	87.6086
58	87.7154
59	87.6832
60	87.6904
61	87.7496
62	87.7466
63	87.6167
64	87.7434
65	87.8185
66	87.8187
67	87.7444
68	87.7733
69	87.7418
70	87.7276
71	87.8137
72	87.7496
73	87.8803
74	87.7638
75	87.7968
76	87.9846
77	87.8959
78	87.8683
79	87.8869
80	87.8686
81	87.8855
82	88.0046
83	87.9394
84	87.9745
85	88.005
86	87.9404
87	87.9893
88	87.8778
89	87.9032
90	87.9366
91	88.0402
92	87.9124
93	88.1345
94	88.0447
95	88.0609
96	88.1059
97	87.9743
98	88.1218
99	88.039
100	88.202
101	88.1414
102	88.1542
103	88.0951
104	88.097
105	88.2285
106	88.2166
107	88.1973
108	88.2465
109	88.1864
110	88.3552
111	88.3746
112	88.3553
113	88.2524
114	88.2378
115	88.2808
116	88.2777

## Sheet: sample4
800fps	1pix=130nm
Frame	X Pixel
1	103.238
2	103.381
3	103.326
4	103.372
5	103.309
6	103.4
7	103.527
8	103.35
9	103.439
10	103.422
11	103.518
12	103.596
13	103.455
14	103.57
15	103.662
16	103.549
17	103.557
18	103.677
19	103.639
20	103.697
21	103.718
22	103.566
23	103.686
24	103.643
25	103.736
26	103.597
27	103.753
28	103.866
29	103.729
30	103.796
31	103.883
32	103.743
33	103.853
34	103.911
35	103.947
36	103.904
37	103.902
38	103.932
39	103.863
40	103.969
41	103.991
42	103.98
43	103.985
44	103.982
45	104.109
46	104.015
47	104.111
48	104.044
49	104.074
50	104.084
51	104.009
52	104.039
53	104.161
54	104.089
55	104.132
56	104.124
57	104.104
58	104.132
59	104.125
60	104.326
61	104.228
62	104.355
63	104.26
64	104.255
65	104.321
66	104.358
67	104.232
68	104.36
69	104.309
70	104.439
71	104.306
72	104.467
73	104.434
74	104.434
75	104.411
76	104.509
77	104.427
78	104.437
79	104.604
80	104.677
81	104.553
82	104.669
83	104.606
84	104.517
85	104.582
86	104.667
87	104.655
88	104.568
89	104.667
90	104.621
91	104.75
92	104.784
93	104.696
94	104.606
95	104.778
96	104.866
97	104.859
98	104.853
99	104.821
100	104.853
101	104.761
102	104.861
103	104.958
104	104.811
105	104.972
106	104.938
107	104.779
108	104.847
109	104.92
110	104.957
111	104.864
112	105.034
113	104.965
114	104.934
115	105.086
116	105.006
117	105.167
118	105.011
119	105.013
120	105.035
121	105.197
122	105.199
123	105.091
124	105.133
125	105.1
126	105.134
127	105.145
128	105.115
129	105.34

## Sheet: sample5
800fps	1pix=130nm
Frame	X Pixel
1	99.3983
2	99.2969
3	99.3149
4	99.4571
5	99.3519
6	99.3769
7	99.369
8	99.3558
9	99.4023
10	99.3021
11	99.3588
12	99.4467
13	99.5189
14	99.3814
15	99.4322
16	99.3534
17	99.4053
18	99.4777
19	99.4403
20	99.3363
21	99.4901
22	99.4847
23	99.5056
24	99.4093
25	99.5285
26	99.5168
27	99.3667
28	99.5493
29	99.4151
30	99.4607
31	99.4703
32	99.5085
33	99.533
34	99.5804
35	99.5673
36	99.5044
37	99.6767
38	99.5588
39	99.498
40	99.5952
41	99.6272
42	99.5482
43	99.5955
44	99.5859
45	99.6251
46	99.5021
47	99.5388
48	99.3886
49	99.5274
50	99.5726
51	99.5551
52	99.681
53	99.6372
54	99.6179
55	99.5452
56	99.5742
57	99.67
58	99.7011
59	99.6798
60	99.5522
61	99.5492
62	99.6458
63	99.6211
64	99.5687
65	99.559
66	99.7333
67	99.5826
68	99.6592
69	99.6754
70	99.7516
71	99.7035
72	99.5952
73	99.7288
74	99.7072
75	99.7296
76	99.7462
77	99.658
78	99.8373
79	99.6772
80	99.7327
81	99.7707
82	99.7883
83	99.694
84	99.7053
85	99.7467
86	99.7868
87	99.6187
88	99.8149
89	99.8034
90	99.7789
91	99.7379
92	99.8941
93	99.8069
94	99.7967
95	99.7722
96	99.8748
97	99.8366
98	99.8227
99	99.7908
100	99.8725
101	99.9502
102	99.8806
103	99.8478
104	99.8441
105	99.8631
106	99.9016
107	99.8597
108	99.8608
109	99.8734
110	99.8634
111	99.7913
112	99.9439
113	99.8587
114	99.8753
115	99.8775
116	99.8447
117	99.7649
118	99.9415
119	99.8549
120	99.8873
121	99.985
122	99.9149
123	99.9786
124	99.9955
125	99.9801
126	100.022
127	99.9121
128	100.108
129	99.9675
130	99.9559
131	100.042
132	100.1
133	99.9388
134	99.9642
135	100.084
136	100.031
137	99.9574
138	100.025
139	99.9778
140	100.019
141	99.9647
142	99.9758
143	100.021
144	100.125
145	100.064
146	99.9725
147	100.016
148	100.148
149	100.068
150	100.157
151	99.942
152	99.9528
153	100.099
154	100.133
155	100.12
156	100.192
157	100.134
158	100.16
159	100.093
160	100.052
161	100.057
162	100.121
163	100.151
164	100.145
165	100.155
166	100.096
167	100.279
168	100.28
169	100.175
170	100.203
171	100.133
172	100.128
173	100.135
174	100.168
175	100.25
176	100.328
177	100.199
178	100.281
179	100.178
180	100.238
181	100.225
182	100.343
183	100.209
184	100.249
185	100.223
186	100.203
187	100.335
188	100.506
189	100.508
190	100.389
191	100.443
192	100.346
193	100.245
194	100.419
195	100.419
196	100.394
197	100.36
198	100.415
199	100.421
200	100.488
201	100.342
202	100.44
203	100.409
204	100.414
205	100.432
206	100.419
207	100.426
208	100.563
209	100.563
210	100.289
211	100.549
212	100.385
213	100.45
214	100.475
215	100.554
216	100.489
217	100.508
218	100.483
219	100.512
220	100.448
221	100.453
222	100.46
223	100.53
224	100.526
225	100.52
226	100.56
